# Supplementary material for: Genome-Wide Identification of Strawberry C2H2-ZFP C1-2i Subclass and the Potential Function of FaZAT10 in Abiotic Stress
Source: Int J Mol Sci. 2022 Oct 28;23(21):13079. doi: 10.3390/ijms232113079 (PMC9654774; doi:10.3390/ijms232113079)
Supplement: Supplementary file 1 [file ijms-23-13079-s001.zip › Table S1.xlsx]

## Sheet: Sheet1
Table S1.Renaming of two strawberries
Fragaria ananassa				Fragaria vesca
Gene Name		Gene ID		Gene Name		Gene ID
FaZAT8b		FxaC_9g14090.t1		FvZAT5a		FvH4_6g16820.t1
FaZAT8		FxaC_10g39560.t1		FvZAT5b		FvH4_7g18360.t1
FaZAT8a		FxaC_11g36410.t1		FvZAT10		FvH4_2g04120.t1
FaZAT12		FxaC_10g39570.t1		FvZAT12a		FvH4_6g51080.t1
FaZAT12a		FxaC_11g36420.t1		FvZAT11a		FvH4_6g14410.t1
FaZAT11b		FxaC_9g14130.t1		FvZAT12b		FvH4_7g21880.t1
FaZAT11		FxaC_10g39580.t1		FvZAT8		FvH4_3g35020.t1
FaZAT11a		FxaC_11g36421.t1		FvZAT11		FvH4_3g35050.t1
FaZAT12d		FxaC_26g15960.t1		FvZAT12		FvH4_3g35040.t1
FaZAT12c		FxaC_25g40350.t1		FvZAT5		FvH4_3g30610.t1
FaZAT12b		FxaC_27g32620.t1		FvZAT10a		FvH4_2g33250.t1
FaZAT12e		FxaC_28g14140.t1		FvZAT11b		FvH4_6g14411.t1
FaZAT11c		FxaC_21g51320.t1		FvZAT1		FvH4_6g21781.t1
FaZAT11i		FxaC_24g19151.t1
FaZAT11f		FxaC_23g28140.t1
FaZAT11g		FxaC_23g28141.t1
FaZAT11d		FxaC_21g51330.t1
FaZAT11e		FxaC_21g51340.t1
FaZAT11h		FxaC_24g19150.t1
FaZAT5l		FxaC_25g36210.t1
FaZAT5k		FxaC_25g24780.t1
FaZAT5i		FxaC_27g30620.t1
FaZAT5j		FxaC_27g34350.t1
FaZAT5n		FxaC_28g17910.t1
FaZAT5m		FxaC_26g19000.t1
FaZAT5g		FxaC_22g49670.t1
FaZAT5f		FxaC_22g48360.t1
FaZAT5e		FxaC_23g24630.t1
FaZAT5d		FxaC_21g48360.t1
FaZAT5h		FxaC_24g22060.t1
FaZAT5c		FxaC_9g18770.t1
FaZAT5a		FxaC_10g35730.t1
FaZAT5		FxaC_12g15170.t1
FaZAT5b		FxaC_11g31830.t1
FaZAT10		FxaC_5g01300.t1
FaZAT10b		FxaC_7g34850.t1
FaZAT10f		FxaC_6g39020.t1
FaZAT10d		FxaC_8g12870.t1
FaZAT10e		FxaC_8g35820.t1
FaZAT10a		FxaC_7g02590.t1
FaZAT10c		FxaC_5g39940.t1
FaZAT4		FxaC_17g24860.t1
FaZAT4a		FxaC_20g20440.t1
FaZAT4b		FxaC_18g25810.t1
FaZAT4c		FxaC_19g17350.t1
FaZATlike		FxaC_16g02560.t1
