# Supplementary material for: Genome-Wide Identification of Strawberry C2H2-ZFP C1-2i Subclass and the Potential Function of FaZAT10 in Abiotic Stress
Source: Int J Mol Sci. 2022 Oct 28;23(21):13079. doi: 10.3390/ijms232113079 (PMC9654774; doi:10.3390/ijms232113079)
Supplement: Supplementary file 1 [file ijms-23-13079-s001.zip › Table S2.xlsx]

## Sheet: Sheet1
Table S2. The cis-elements related to plant growth and stress in the promoter regions of C1-2i sbclass in cultivated strawberry
Gene Name		Gene ID		Cis-Reglatory Elements related to stress response							Cis-Reglatory Elements related to the plant growth and development
				Defense and stress responsiveness	Drought stress	low-temperature response	ABA response	MeJA response	Adversity induction	MeJA response	light responsive	light responsive	light responsive	light responsive	light responsive	light responsive	circadian control	meristem expression	auxin-responsive element	gibberellin-responsive element	seed-specific regulation	zein metabolism regulation	anoxic specific inducibility	cell cycle regulation	endosperm expression
				TC-rich repeats	MBS	LTR	ABRE	TGACG-motif	DRE core/DRE1	CGTCA-motif	GT1-motif	TCT-motif	Sp1	LAMP-element	G-box	AE-box	circadian	CAT-box	TGA-element	P-box	RY-element	O2-site	GC-motif	MSA-like	GCN4_motif
FaZAT8b		FxaC_9g14090.t1		√	√		√	√								√
FaZAT8a		FxaC_11g36410.t1					√	√		√		√			√			√	√		√
FaZAT8		FxaC_10g39560.t1			√	√	√	√		√		√	√	√	√		√		√	√
FaZAT12a		FxaC_11g36420.t1					√	√		√	√	√			√	√	√	√	√	√		√			√
FaZAT12		FxaC_10g39570.t1			√	√	√	√	√	√	√	√							√			√		√
FaZAT11b		FxaC_9g14130.t1		√	√	√	√	√	√	√	√	√			√				√	√		√		√
FaZAT11		FxaC_10g39580.t1					√	√		√				√	√	√			√	√				√
FaZAT11a		FxaC_11g36421.t1			√		√	√	√	√		√		√	√		√		√			√		√	√
FaZAT12d		FxaC_26g15960.t1		√			√	√		√		√	√	√	√	√									√
FaZAT12c		FxaC_25g40350.t1		√			√	√	√	√		√		√	√	√
FaZAT12b		FxaC_27g32620.t1		√	√		√	√		√		√		√	√	√				√		√			√
FaZAT12e		FxaC_28g14140.t1		√	√		√	√	√	√	√	√		√	√	√					√	√			√
FaZAT11c		FxaC_21g51320.t1			√	√	√	√		√	√				√	√						√
FaZAT11f		FxaC_23g28140.t1			√	√	√				√	√			√	√						√
FaZAT11i		FxaC_24g19151.t1		√	√	√	√				√	√	√		√	√		√				√
FaZAT11e		FxaC_21g51340.t1				√	√	√	√	√	√				√			√		√	√
FaZAT11g		FxaC_23g28141.t1		√			√	√	√	√	√	√	√		√		√	√			√
FaZAT11d		FxaC_21g51330.t1		√	√	√	√	√		√		√	√		√										√
FaZAT11h		FxaC_24g19150.t1			√	√	√					√			√				√	√	√	√
FaZAT5l		FxaC_25g36210.t1						√		√						√		√					√
FaZAT5k		FxaC_25g24780.t1						√		√						√		√					√
FaZAT5i		FxaC_27g30620.t1						√		√					√	√		√					√
FaZAT5j		FxaC_27g34350.t1						√		√						√							√
FaZAT5b		FxaC_11g31830.t1			√		√	√		√	√	√	√		√				√	√
FaZAT5m		FxaC_26g19000.t1					√	√		√					√	√		√					√
FaZAT5n		FxaC_28g17910.t1				√	√	√		√	√		√		√	√		√	√	√		√	√
FaZAT5g		FxaC_22g49670.t1		√	√		√				√	√	√		√	√	√		√			√	√
FaZAT5f		FxaC_22g48360.t1			√		√				√	√	√		√				√			√	√
FaZAT5d		FxaC_21g48360.t1			√		√				√	√	√		√						√
FaZAT5e		FxaC_23g24630.t1			√	√	√	√		√		√			√	√			√			√	√
FaZAT5h		FxaC_24g22060.t1			√	√	√				√					√
FaZAT5a		FxaC_10g35730.t1					√	√		√	√	√	√		√					√
FaZAT5		FxaC_12g15170.t1		√	√	√	√	√		√	√	√	√	√	√					√
FaZAT5c		FxaC_9g18770.t1					√	√		√	√	√	√		√					√
FaZAT10b		FxaC_5g01300.t1				√	√	√	√	√		√			√			√	√	√	√	√	√
FaZAT10a		FxaC_7g34850.t1			√	√	√	√	√	√	√				√		√		√		√	√	√
FaZAT10d		FxaC_8g12870.t1			√	√	√	√		√		√	√		√		√		√		√		√
FaZAT10f		FxaC_6g39020.t1				√	√	√	√	√		√			√		√		√			√	√
FaZAT10e		FxaC_8g35820.t1		√	√	√	√	√		√	√	√	√		√		√			√				√
FaZAT10		FxaC_7g02590.t1		√	√	√	√	√		√		√			√		√			√				√	√
FaZAT10c		FxaC_5g39940.t1					√		√		√	√			√					√		√		√
FaZAT4b		FxaC_18g25810.t1			√			√		√		√		√		√		√		√		√			√
FaZAT4c		FxaC_19g17350.t1			√		√							√	√
FaZAT4		FxaC_17g24860.t1		√	√	√						√								√		√			√
FaZAT4a		FxaC_20g20440.t1			√							√				√				√
FaZATl		FxaC_16g02560.t1					√	√		√	√				√			√
