# Supplementary material for: Genome-Wide Identification of Strawberry C2H2-ZFP C1-2i Subclass and the Potential Function of FaZAT10 in Abiotic Stress
Source: Int J Mol Sci. 2022 Oct 28;23(21):13079. doi: 10.3390/ijms232113079 (PMC9654774; doi:10.3390/ijms232113079)
Supplement: Supplementary file 1 [file ijms-23-13079-s001.zip › Table S3.xlsx]

## Sheet: Sheet1
Table S3.The collinear genes of C1-2i subclass identified in cultivated strawberry
## Alignment 1: score=20810.0 e_value=0 N=423 Fvb2-1&Fvb2-2 minus
1-0:	FaZAT10a	FaZAT10b	0
## Alignment 2: score=2428.0 e_value=7.6e-194 N=51 Fvb2-1&Fvb2-2 minus
2-0:	FaZAT10	FaZAT10c	1e-153
## Alignment 3: score=1952.0 e_value=3.1e-137 N=40 Fvb2-1&Fvb2-3 plus
3-0:	FaZAT10	FaZAT10e	2e-172
## Alignment 4: score=33259.0 e_value=0 N=674 Fvb2-1&Fvb2-3 minus
4-0:	FaZAT10a	FaZAT10d	0
## Alignment 5: score=20928.0 e_value=0 N=424 Fvb2-1&Fvb2-4 plus
5-0:	FaZAT10a	FaZAT10f	3e-172
## Alignment 6: score=5169.0 e_value=0 N=109 Fvb2-1&Fvb2-4 plus
6-0:	FaZAT10	FxaC_6g03550.t1	1e-148
## Alignment 7: score=9140.0 e_value=0 N=185 Fvb2-2&Fvb2-3 plus
7-0:	FaZAT10b	FaZAT10d	1e-162
## Alignment 8: score=2326.0 e_value=8.7e-179 N=48 Fvb2-2&Fvb2-3 minus
8-0:	FaZAT10c	FaZAT10e	7e-156
## Alignment 9: score=12914.0 e_value=0 N=268 Fvb2-2&Fvb2-4 minus
9-0:	FaZAT10c	FxaC_6g03550.t1	2e-152
## Alignment 10: score=12376.0 e_value=0 N=251 Fvb2-2&Fvb2-4 minus
10-0:	FaZAT10b	FaZAT10f	8e-161
## Alignment 11: score=2095.0 e_value=4.3e-149 N=43 Fvb2-3&Fvb2-4 plus
11-0:	FaZAT10e	FxaC_6g03550.t1	5e-150
## Alignment 12: score=17306.0 e_value=0 N=350 Fvb2-3&Fvb2-4 minus
12-0:	FaZAT10d	FaZAT10f	4e-163
## Alignment 13: score=1881.0 e_value=2.9e-138 N=39 Fvb3-1&Fvb3-2 plus
13-0:	FaZAT5	FaZAT5a	0
## Alignment 14: score=2142.0 e_value=4e-174 N=45 Fvb3-1&Fvb3-2 minus
14-0:	FxaC_12g10980.t1	FaZAT11	3e-99
## Alignment 15: score=4171.0 e_value=0 N=87 Fvb3-1&Fvb3-3 minus
15-0:	FaZAT5	FaZAT5b	0
## Alignment 16: score=2029.0 e_value=9.1e-166 N=43 Fvb3-1&Fvb3-3 minus
16-0:	FxaC_12g10980.t1	FaZAT11a	1e-96
## Alignment 17: score=4117.0 e_value=0 N=87 Fvb3-1&Fvb3-4 plus
17-0:	FaZAT5	FaZAT5c	0
## Alignment 18: score=1782.0 e_value=3.3e-130 N=37 Fvb3-1&Fvb3-4 minus
18-0:	FxaC_12g10980.t1	FaZAT8b	2e-63
## Alignment 19: score=26691.0 e_value=0 N=549 Fvb3-2&Fvb3-3 plus
19-0:	FaZAT8	FaZAT8a	7e-125
19-1:	FaZAT11	FaZAT11a	1e-109
## Alignment 20: score=1827.0 e_value=2e-127 N=38 Fvb3-2&Fvb3-3 minus
20-0:	FaZAT5a	FaZAT5b	0
## Alignment 21: score=3332.0 e_value=1.8e-264 N=68 Fvb3-2&Fvb3-4 plus
21-0:	FaZAT8	FaZAT8b	3e-123
## Alignment 22: score=1678.0 e_value=9.8e-124 N=35 Fvb3-2&Fvb3-4 plus
22-0:	FaZAT5a	FaZAT5c	0
## Alignment 23: score=3131.0 e_value=6.5e-248 N=64 Fvb3-3&Fvb3-4 plus
23-0:	FaZAT8a	FaZAT8b	3e-123
## Alignment 24: score=10238.0 e_value=0 N=215 Fvb3-3&Fvb3-4 minus
24-0:	FaZAT5b	FaZAT5c	0
## Alignment 25: score=13151.0 e_value=0 N=272 Fvb4-1&Fvb4-2 minus
25-0:	FaZATl	FxaC_15g38080.t1	2e-132
## Alignment 26: score=7085.0 e_value=0 N=148 Fvb4-1&Fvb4-3 minus
26-0:	FaZATl	FxaC_13g52850.t1	3e-129
## Alignment 27: score=34893.0 e_value=0 N=716 Fvb5-1&Fvb5-2 plus
27-0:	FaZAT4	FaZAT4a	0
## Alignment 28: score=349.0 e_value=1.3e-10 N=7 Fvb5-1&Fvb5-3 plus
28-0:	FaZAT4	FaZAT4b	0
## Alignment 29: score=41777.0 e_value=0 N=856 Fvb5-2&Fvb5-3 minus
29-0:	FaZAT4a	FaZAT4b	0
## Alignment 30: score=30423.0 e_value=0 N=626 Fvb5-2&Fvb5-4 plus
30-0:	FaZAT4a	FaZAT4c	0
## Alignment 31: score=37253.0 e_value=0 N=764 Fvb5-3&Fvb5-4 minus
31-0:	FaZAT4b	FaZAT4c	0
## Alignment 32: score=12976.0 e_value=0 N=267 Fvb6-1&Fvb6-2 plus
32-0:	FaZAT5d	FaZAT5e	0
32-1:	FaZAT11c	FaZAT11f	4e-123
## Alignment 33: score=12859.0 e_value=0 N=264 Fvb6-1&Fvb6-3 plus
33-0:	FaZAT11c	FxaC_22g52970.t1	3e-63
## Alignment 34: score=8082.0 e_value=0 N=166 Fvb6-1&Fvb6-4 minus
34-0:	FaZAT11d	FaZAT11h	2e-114
## Alignment 35: score=28471.0 e_value=0 N=587 Fvb6-2&Fvb6-3 plus
35-0:	FaZAT11f	FxaC_22g52970.t1	1e-58
## Alignment 36: score=9709.0 e_value=0 N=200 Fvb6-2&Fvb6-4 minus
36-0:	FaZAT11f	FxaC_24g19130.t1	9e-91
## Alignment 37: score=2616.0 e_value=2.5e-200 N=53 Fvb6-3&Fvb6-3 plus
37-0:	FaZAT5f	FaZAT5g	0
## Alignment 38: score=8305.0 e_value=0 N=171 Fvb6-3&Fvb6-4 minus
38-0:	FaZAT5g	FaZAT5h	0
38-1:	FxaC_22g52970.t1	FaZAT11h	2e-40
## Alignment 39: score=3148.0 e_value=1.1e-253 N=65 Fvb6-3&Fvb6-4 minus
39-0:	FaZAT5f	FaZAT5h	0
## Alignment 40: score=9571.0 e_value=0 N=194 Fvb7-1&Fvb7-1 plus
40-0:	FaZAT5i	FaZAT5j	0
## Alignment 41: score=14547.0 e_value=0 N=297 Fvb7-1&Fvb7-2 plus
41-0:	FaZAT5i	FaZAT5l	0
## Alignment 42: score=13291.0 e_value=0 N=271 Fvb7-1&Fvb7-2 plus
42-0:	FaZAT5i	FaZAT5k	0
## Alignment 43: score=7535.0 e_value=0 N=154 Fvb7-1&Fvb7-2 plus
43-0:	FaZAT5j	FaZAT5k	0
## Alignment 44: score=389.0 e_value=1.4e-13 N=8 Fvb7-1&Fvb7-2 plus
44-0:	FaZAT12b	FaZAT12c	3e-136
## Alignment 45: score=20972.0 e_value=0 N=431 Fvb7-1&Fvb7-3 minus
45-0:	FaZAT5j	FaZAT5m	0
## Alignment 46: score=12913.0 e_value=0 N=264 Fvb7-1&Fvb7-3 minus
46-0:	FaZAT5i	FaZAT5m	0
## Alignment 47: score=342.0 e_value=1.8e-10 N=7 Fvb7-1&Fvb7-3 minus
47-0:	FaZAT12b	FaZAT12d	9e-134
## Alignment 48: score=12849.0 e_value=0 N=263 Fvb7-1&Fvb7-4 minus
48-0:	FaZAT5l	FaZAT5m	0
48-1:	FaZAT12c	FaZAT12d	1e-160
## Alignment 49: score=9771.0 e_value=0 N=201 Fvb7-1&Fvb7-4 minus
49-0:	FaZAT5j	FaZAT5n	0
## Alignment 50: score=436.0 e_value=4.9e-17 N=9 Fvb7-1&Fvb7-4 minus
50-0:	FaZAT12b	FaZAT12e	1e-135
## Alignment 51: score=32409.0 e_value=0 N=657 Fvb7-2&Fvb7-2 plus
51-0:	FaZAT5k	FaZAT5l	0
## Alignment 52: score=27759.0 e_value=0 N=570 Fvb7-2&Fvb7-3 minus
52-0:	FaZAT5k	FaZAT5m	0
## Alignment 53: score=28875.0 e_value=0 N=592 Fvb7-2&Fvb7-4 minus
53-0:	FaZAT5l	FaZAT5n	0
## Alignment 54: score=27303.0 e_value=0 N=561 Fvb7-2&Fvb7-4 minus
54-0:	FaZAT5k	FaZAT5n	0
## Alignment 55: score=5878.0 e_value=0 N=120 Fvb7-2&Fvb7-4 minus
55-0:	FaZAT12c	FaZAT12e	3e-136
## Alignment 56: score=32723.0 e_value=0 N=676 Fvb7-3&Fvb7-4 plus
56-0:	FaZAT5m	FaZAT5n	0
## Alignment 57: score=4564.0 e_value=0 N=94 Fvb7-3&Fvb7-4 plus
57-0:	FaZAT12d	FaZAT12e	6e-134
