# Supplementary material for: Genome-Wide Identification of Strawberry C2H2-ZFP C1-2i Subclass and the Potential Function of FaZAT10 in Abiotic Stress
Source: Int J Mol Sci. 2022 Oct 28;23(21):13079. doi: 10.3390/ijms232113079 (PMC9654774; doi:10.3390/ijms232113079)
Supplement: Supplementary file 1 [file ijms-23-13079-s001.zip › Table S4.xlsx]

## Sheet: TBtools.kaks.tab 附表kaks
Table S4. Ka, Ks and Ka/Ks value of C1-2i subclass gene pairs
Seq_1	Seq_2	Ka	Ks	Ka_Ks
FxaC_7g34850.t1	FxaC_5g01300.t1	0.0119355	0.0523316	0.228074
FxaC_7g02590.t1	FxaC_5g39940.t1	0.0244689	0.0608853	0.401885
FxaC_7g02590.t1	FxaC_8g35820.t1	0.0149631	0.029825	0.501696
FxaC_7g34850.t1	FxaC_8g12870.t1	0.0188366	0.0362765	0.519251
FxaC_7g34850.t1	FxaC_6g39020.t1	0.0189611	0.0366885	0.516812
FxaC_7g02590.t1	FxaC_6g03550.t1	0.0322274	0.0616046	0.523132
FxaC_5g01300.t1	FxaC_8g12870.t1	0.0205963	0.0685891	0.300285
FxaC_5g39940.t1	FxaC_8g35820.t1	0.0206457	0.0673235	0.306664
FxaC_5g39940.t1	FxaC_6g03550.t1	0.0187774	0.0617315	0.304178
FxaC_5g01300.t1	FxaC_6g39020.t1	0.0250383	0.0717997	0.348724
FxaC_8g35820.t1	FxaC_6g03550.t1	0.0245035	0.0681936	0.359323
FxaC_8g12870.t1	FxaC_6g39020.t1	0.0224801	0.0528387	0.425447
FxaC_12g15170.t1	FxaC_10g35730.t1	0.0120003	0.0385317	0.311438
FxaC_12g10980.t1	FxaC_10g39580.t1	0.0259143	0.119457	0.216934
FxaC_12g15170.t1	FxaC_11g31830.t1	0.0146769	0.0288266	0.509145
FxaC_12g10980.t1	FxaC_11g36421.t1	0.0415532	0.0958662	0.43345
FxaC_12g15170.t1	FxaC_9g18770.t1	0.0108256	0.0242347	0.446699
FxaC_12g10980.t1	FxaC_9g14090.t1	0.162898	0.886697	0.183714
FxaC_10g39560.t1	FxaC_11g36410.t1	0.00995865	0.050158	0.198546
FxaC_10g39580.t1	FxaC_11g36421.t1	0.0263246	0.0696556	0.377925
FxaC_10g35730.t1	FxaC_11g31830.t1	0.0131959	0.0189733	0.695494
FxaC_10g39560.t1	FxaC_9g14090.t1	0.0149849	0.033086	0.452907
FxaC_10g35730.t1	FxaC_9g18770.t1	0.00664015	0.0238874	0.277977
FxaC_11g36410.t1	FxaC_9g14090.t1	0.0149849	0.033086	0.452907
FxaC_11g31830.t1	FxaC_9g18770.t1	0.0120511	0.014412	0.83619
FxaC_16g02560.t1	FxaC_15g38080.t1	0.0643799	0.067863	0.948674
FxaC_16g02560.t1	FxaC_13g52850.t1	0.0335715	0.0679983	0.49371
FxaC_17g24860.t1	FxaC_20g20440.t1	0	0.034861	0
FxaC_17g24860.t1	FxaC_18g25810.t1	0.0052603	0.0554176	0.0949211
Seq_1	Seq_2	Ka	Ks	Ka_Ks
FxaC_20g20440.t1	FxaC_18g25810.t1	0.0052603	0.0297191	0.177
FxaC_20g20440.t1	FxaC_19g17350.t1	0.00393788	0.00981208	0.40133
FxaC_18g25810.t1	FxaC_19g17350.t1	0.00657827	0.0297683	0.220983
FxaC_21g48360.t1	FxaC_23g24630.t1	0.0104977	0.04275	0.245561
FxaC_21g51320.t1	FxaC_23g28140.t1	0.0208944	0.0411062	0.508304
FxaC_21g51320.t1	FxaC_22g52970.t1	0.0321946	0.0843503	0.381677
FxaC_21g51330.t1	FxaC_24g19150.t1	0.00526433	0.0493193	0.10674
FxaC_23g28140.t1	FxaC_22g52970.t1	0.064687	0.105225	0.614751
FxaC_23g28140.t1	FxaC_24g19130.t1	0.157181	0.598798	0.262494
FxaC_22g48360.t1	FxaC_22g49670.t1	0.00406965	0.0093678	0.434429
FxaC_22g49670.t1	FxaC_24g22060.t1	0.017807	0.0430225	0.4139
FxaC_22g52970.t1	FxaC_24g19150.t1	0.172324	0.550419	0.313078
FxaC_22g48360.t1	FxaC_24g22060.t1	0.013353	0.0330632	0.403862
FxaC_27g30620.t1	FxaC_27g34350.t1	0.00684415	0.0157693	0.434017
FxaC_27g30620.t1	FxaC_25g36210.t1	0.00982389	0.0636279	0.154396
FxaC_27g30620.t1	FxaC_25g24780.t1	0.00978807	0.0544777	0.179671
FxaC_27g34350.t1	FxaC_25g24780.t1	0.00921582	0.0648395	0.142133
FxaC_27g32620.t1	FxaC_25g40350.t1	0.0114572	0.107104	0.106972
FxaC_27g34350.t1	FxaC_26g19000.t1	0.0209316	0.0969088	0.215993
FxaC_27g30620.t1	FxaC_26g19000.t1	0.0192169	0.0859879	0.223484
FxaC_27g32620.t1	FxaC_26g15960.t1	0.0092008	0.0988405	0.0930874
FxaC_27g34350.t1	FxaC_28g17910.t2	0.0228088	0.0636497	0.358349
FxaC_27g32620.t1	FxaC_28g14140.t1	0.0161266	0.115058	0.140161
FxaC_25g24780.t1	FxaC_25g36210.t1	0.00113422	0.00780241	0.145367
FxaC_25g36210.t1	FxaC_26g19000.t1	0.0126549	0.0874473	0.144714
FxaC_25g40350.t1	FxaC_26g15960.t1	0.00195631	0.00677971	0.288554
FxaC_25g24780.t1	FxaC_26g19000.t1	0.0115066	0.0783949	0.146777
FxaC_25g36210.t1	FxaC_28g17910.t2	0.0162498	0.0831588	0.195407
FxaC_25g24780.t1	FxaC_28g17910.t2	0.015057	0.0738553	0.203871
Seq_1	Seq_2	Ka	Ks	Ka_Ks
FxaC_25g40350.t1	FxaC_28g14140.t1	0.0137829	0.124595	0.110622
FxaC_26g19000.t1	FxaC_28g17910.t2	0.0208588	0.0791302	0.263601
FxaC_26g15960.t1	FxaC_28g14140.t1	0.0115298	0.116254	0.0991776
