# Supplementary material for: Genome-Wide Identification of Strawberry C2H2-ZFP C1-2i Subclass and the Potential Function of FaZAT10 in Abiotic Stress
Source: Int J Mol Sci. 2022 Oct 28;23(21):13079. doi: 10.3390/ijms232113079 (PMC9654774; doi:10.3390/ijms232113079)
Supplement: Supplementary file 1 [file ijms-23-13079-s001.zip › Table S5.xlsx]

## Sheet: Sheet1
Table S5. The FPKM value of C1-2i subclass under salt stress
gene_id	leaf NaCl stress 3	leaf NaCl stress 2	leaf NaCl stress 1	CK_3	CK_2	CK_1	root_salt	root
FaZAT10	5397	7350	4469	2194	2477	4262	32428	1999
FaZAT10b	3779	5592	2525	1259	1509	2330	24465	1252
FaZAT12b	56	35	15	15	0	6	459	106
FaZAT12d	158	239	108	24	28	47	2597	189
FaZAT12c	61	49	35	9	7	19	1783	353
FaZAT5e	4	4	9	50	10	4	8	23
FaZAT5h	32	27	14	40	27	13	46	104
FaZAT5g	17	16	6	35	20	5	14	43
FaZAT5f	11	9	0	13	5	2	31	127
FaZAT5d	13	17	12	6	4	3	54	65
FaZAT8b	289	496	198	48	57	101	5804	132
FaZAT12	51	184	45	36	26	18	11355	41
FaZAT12a	532	663	209	120	73	143	12111	57
FaZAT11f	66	226	44	26	43	35	4939	15
FaZAT11c	387	1014	252	114	250	167	7371	51
FaZAT8	9	64	6	5	3	4	5546	19
FaZAT11i	60	289	103	33	75	22	5388	8
FaZAT11b	38	79	17	14	15	50	422	40
FaZAT8a	24	84	6	3	4	0	3015	23
FaZAT11a	162	182	49	111	41	131	1859	47
FaZAT11	10	15	0	2	4	16	208	5
FaZAT4c	54	26	26	72	37	39	70	336
FaZAT4b	28	27	6	43	40	13	55	191
FaZAT4	33	71	37	72	30	47	55	696
FaZAT4a	40	38	31	99	45	42	70	400
FaZAT5l	6	2	4	30	4	10	5	5
FaZAT5k	10	2	14	74	15	45	3	5
FaZAT5i	10	33	4	35	13	19	0	6
FaZAT5j	10	1	9	32	10	14	0	19
FaZAT12e	154	166	63	21	25	30	1552	160
FaZAT5n	26	42	32	50	20	100	14	5
FaZAT5m	9	6	5	32	21	28	0	23
FaZAT10d	3411	5020	2508	1345	1582	2615	19012	970
FaZAT10f	2871	4293	2093	1522	1540	2527	24169	1106
FaZAT11e	5	34	13	0	4	2	670	5
FaZAT11h	29	146	10	0	7	0	465	6
FaZAT11d	15	100	19	0	10	9	609	3
FaZAT5	766	969	924	953	1611	1868	214	477
FaZAT5c	1415	1598	1710	1103	1545	1949	117	342
FaZAT11g	17	6	0	0	0	0	1395	0
FaZAT5b	962	1065	1135	859	1357	1534	179	211
FaZAT5a	1083	1159	1295	796	1296	1595	146	359
FaZAT10e	276	396	190	48	65	129	4050	56
FaZAT10c	266	243	260	60	77	121	3660	153
FaZAT10a	97	176	81	55	33	79	2820	83
FaZATl	0	0	0	0	0	0	0	51
