# Supplementary material for: Genome-Wide Identification of Strawberry C2H2-ZFP C1-2i Subclass and the Potential Function of FaZAT10 in Abiotic Stress
Source: Int J Mol Sci. 2022 Oct 28;23(21):13079. doi: 10.3390/ijms232113079 (PMC9654774; doi:10.3390/ijms232113079)
Supplement: Supplementary file 1 [file ijms-23-13079-s001.zip › Table S6.xlsx]

## Sheet: Sheet1
Table S6. Primer sequences which are used in this study
Name	Usage					Sequence（5'-3'）
FaZAT10	Gene clone Forward Primer					ATGGCTTTGGAAGCTCTCAAC
	Gene clone Reverse Primer					CTAATTGAGTGATATCTCAACTTTGGG
FaZAT10-Sub Loc	Subcellular localization Forward Primer					TCGAGCTCAAGCTTCGAATTCATGGCTTTGGAAGCTCTCAACT
	Subcellular localization Reverse Primer					CCTTGCTCACCATCAGGATCCAATTGAGTGATATCTCAACTTTGGGG
FaZAT10-Pro	Promoter clone Forward Primer					TCAGCTTAGAGTAAACAGTTTAGGC
	Promoter clone Reverse Primer					GAGAACAGAGAGAGGAGTGTTG
FaZAT10-BD	Yeast Transactivity Analysis Forward Primer					TGGCCATGGAGGCCGAATTCATGGCTTTGGAAGCTCTCAAC
	Yeast Transactivity Analysis Reverse Primer					TAGTTATGCGGCCGCTGCAGCTAATTGAGTGATATCTCAACTTTGGG
FaActin	qPCR Forward Primer					CCGGGTTTGCTGGAGATGAT
	qPCR Reverse Primer					CTTTTGGATTGAGCCTCGTC
